# Supplementary material for: Retinal Proteome Analysis Reveals a Region-Specific Change in the Rabbit Myopia Model
Source: Int J Mol Sci. 2023 Jan 9;24(2):1286. doi: 10.3390/ijms24021286 (PMC9863771; doi:10.3390/ijms24021286)
Supplement: Supplementary file 1 [file ijms-24-01286-s001.zip]

Archive with 3 entries (3 files):
- Figure S1 The expression pattern of DEPs in each retinal region.tif
- Figure S2 Gene Ontology analysis of upregulated and downregulated differentially expressed proteins in each retinal region.tif
- Table S1 List of differentially expressed proteins in each retinal region after myopia induction.pdf
